# Supplementary material for: Long-Term Antifogging Coating Based on Black Phosphorus Hybrid Super-Hydrophilic Polymer Hetero-Network
Source: Nanomaterials (Basel). 2022 Dec 24;13(1):86. doi: 10.3390/nano13010086 (PMC9824178; doi:10.3390/nano13010086)
Supplement: Supplementary file 1 [file nanomaterials-13-00086-s001.zip]

Archive with 1 entries (1 files):
- nanomaterials-2090463-supplementary.pdf
